# Supplementary material for: Multicomponent synthesis of chromophores – The one-pot approach to functional π-systems
Source: Front Chem. 2023 Mar 17;11:1124209. doi: 10.3389/fchem.2023.1124209 (PMC10065161; doi:10.3389/fchem.2023.1124209)
Supplement: Supplementary file 1 [file DataSheet1.zip]

Archive with 46 entries (46 files):
- S1.tif
- S10.tif
- S11.tif
- S12.tif
- S13.tif
- S14.tif
- S15.tif
- S16.tif
- S17.tif
- S18.jpg
- S19.tif
- S2.jpg
- S20.jpg
- S21.tif
- S22.tif
- S23.tif
- S24.tif
- S25.tif
- S26.tif
- S27.tif
- S28.tif
- S29.tif
- S3.jpg
- S30.jpg
- S31.tif
- S32.tif
- S33.tif
- S34.tif
- S35.tif
- S36.tif
- S37.tif
- S38.jpg
- S39.tif
- S4.tif
- S40.jpg
- S41.tif
- S42.tif
- S43.tif
- S44.tif
- S45.tif
- S46.tif
- S5.tif
- S6.jpg
- S7.tif
- S8.jpg
- S9.tif
